# Supplementary material for: Dysbiosis of gut microbiota in COVID-19 is associated with intestinal DNA phage dynamics of lysogenic and lytic infection
Source: Microbiol Spectr. 2024 Dec 10;13(1):e00998-24. doi: 10.1128/spectrum.00998-24 (PMC11705802; doi:10.1128/spectrum.00998-24)
Supplement: Supplemental tables — Tables S1 and S2. [file spectrum.00998-24-s0002.xlsx]

## Sheet: Table S1
Table S1 Timeline of specimen collection and treatment overview for SARS-CoV-2 infected patients
	Patients ID	Severity	Stool collection from COVID-19 onset				RT-PCR (viral copies/μL) at addmission	highest body temparature during hospitalization (℃)	Comobities	Steroid use	Antibiotics use	medication used 1	medication used 2	medication used 3	medication used 4	medication used 5	medication used 6	medication used 7	medication used 8	medication used 9	medication used 10
			d1-7	d8-14	d15-21	d22-
	10	moderate			d18	d25	1900	37	bronchial asthma	No	No	day1-10	day1-14	day1-14
												Acetaminophen	Bilastine	Montelukast sodium
	14	moderate	d3				160000	39.7	pulmonary emphysema	No	Ceftriaxone Sodium Hydrate	day1-6	day7-11	day9-13	day2-3	day3-14	day5-13	day10-14
												Acetaminophen	Acetaminophen・Rebamipide	Hydroxychloroquine sulfate	Dextromethorphan hydrobromide hydrate	Cloperastine fendizoate	Hydroxyzine pamoate・d-Chlorpheniramine maleate	Clostridium butyricum
	15	moderate		d8	d21	d38	3900	39.1	pulmonary emphysema・hypertention	No	Clarithromycin	day1-5	day1-16	day1-16	day1-4	day4-14	day5-15	day7-13	day1-6
												Acetaminophen	Acetaminophen・Rebamipide	Indapamide	Dextromethorphan hydrobromide hydrate	Magnesium oxide	Zolpidem tartrate・d-Chlorpheniramine maleate	Sennoside A B	Candesartan cilexetil Amlodipine besilate
	19	moderate		d9			580	38.3	type 2 diabetes	No	Levofloxacin hydrate	day1-12	day1-5	day1-12	day1-12	day6-12
												Glimepiride	Anagliptin	etformin hydrochloride	Tofogliflozin Hydrate	Sitagliptin phosphate hydrate
	20	moderate		d14			1100	36.8	bronchial asthma	No	Levofloxacin hydrate		day1-15	day1-15	day1-5	day11-16
												Dextromethorphan hydrobromide hydrate	Zolpidem tartrate	Salmeterol xinafoate	L-Carbocisteine	Ambroxol hydrochloride
	21	moderate	d4				-	36.9		No	No	No
	25	moderate		d12		d36	1800	38.3	No	No	No	day1-9	day1-10
												Acetaminophen	Dextromethorphan hydrobromide hydrate・Ambroxol hydrochloride
	26	moderate		d9		d 32	8100	37.7	No	No	No	day1-6	day1-7	day4-6
												Acetaminophen	Dextromethorphan hydrobromide hydrate・Ambroxol hydrochloride	Magnesium oxide
	28	severe		d13	d17	d30		37.5	bronchial asthma	No	No	day1-5	day1-9	day1-8	day3-8	day4
												Acetaminophen	Ciclesonide (Spray aerosol)	Dextromethorphan hydrobromide hydrate	Clostridium butyricum	Magnesium oxide
	38	mild	d4	d13		d31	1200000	37.2	No	No	No	day1-3	day1-4
												Acetaminophen	Favipiravir
	40	mild	d4	d14			32000	36.9	No	No	No	No
	41	mild		d10			-	36.8	No	No	Clarithromycin	day1-2	day1-4	day1-4	day1-4	day1-4	day1-4
												Acetaminophen	Maoto	L-Carbocisteine	Clostridium butyricum	Tranexamic acid	Dextromethorphan hydrobromide hydrate
	42	mild	d4	d9			660000	37.3	No	No	No	day1-6
												Favipiravir
	50	mild	d5	d9			60	37.3	valvular disease	No	No	day4-6
												Dextromethorphan hydrobromide hydrate
	51	mild		d8			3300000	37.3	hypertension・dyslipidaemia・fatty liver	No	No	day1	day1-2	day1-6	day2-4	day1-7	day1-7
												Acetaminophen	Favipiravir	Zolpidem tartrate	d-Chlorpheniramine maleate	Esomeprazole magnesium hydrate	Clostridium butyricum
	52	moderate		d9			62	36.9	hypertension・ HBV infection	No	No	day1-2	day1-2	day1-2	day1-2	day1-2	day1-2	day1-2	day1-2	day1-2	day1
												Ursodeoxycholic acid	Tocopherol Nicotinate	Clostridium butyricum	Ramosetron hydrochloride	Amlodipine besilate	Rosuvastatin	Rivaroxaban	Digoxin	Pioglitazone hydrochloride	Zolpidem tartrate
	53	mild	d3	d8			2600000000	37.2	No	No	No	day1-4
												Acetaminophen
	54	moderate	d6	d12			15000	37.6	IgA nephropathy	No	No	day1-4	day1-3	day1-8	day1-8	day1-2	day5-10
												Acetaminophen	Acetaminophen	Dilazep hydrochloride hydrate	Telmisartan	Zolpidem tartrate	Brotizolam
	56	moderate	d6	d10		d26	-	36.9	No	No	No	No

## Sheet: Table S2
Table S2 Raw data for sequencing depth and each pipeline of the study specimen
		Samples used for analysis				metaSPAdes	SeqKit	Detection of viral sequences							Classification of viral sequences			Bacteiophages' host information
Patients/HC ID	Stool collection from COVID-19 onset	COVID-19 vs HC	Category	Raw reads	Trimmed reads	Scaffolds	≧1kb scaffolds	Blastn	ccontigs	VIBRANT	VirSorter2	MGV_detect (VirFinder)	Total viral sequences	Viral sequences (%)	Blastn	Blastx	Total MGV hits	Viral sequences with host info	Domain	Phylum	Class	Order	Family	Genus	Species
Covid-010	18	COVID-19	d15-21	22272495	10082555	102872	7160	420	16	172	236	8	852	11.8994	634	198	832	759	759	754	754	737	625	491	338
Covid-010	25		d22-	33336193	13036046	132129	7723	650	11	229	263	12	1165	15.0848	847	300	1147	1024	1024	1002	1002	964	853	648	452
Covid-014	3	COVID-19	d1-7	12332401	7284911	90646	9093	507	12	294	303	11	1127	12.3941	831	288	1119	1096	1096	1079	1079	1074	886	613	426
Covid-015	8	COVID-19	d8-14	21645995	8923165	42184	575	403	5	39	34	1	482	83.8261	384	95	479	432	432	425	425	400	377	243	194
Covid-015	21		d15-21	10451344	6231862	123771	5538	826	11	260	352	14	1463	26.4175	831	612	1443	1236	1236	1201	1201	1092	960	657	471
Covid-015	38		d22-	13635077	7537520	75275	2751	645	5	110	136	6	902	32.7881	631	253	884	727	727	706	706	681	618	437	331
Covid-019	9	COVID-19	d8-14	7644035	4972463	96326	6201	331	16	226	251	7	831	13.4011	586	236	822	791	791	780	780	740	617	432	240
Covid-020	14	COVID-19	d8-14	15610935	6915481	36974	2503	197	7	75	74	1	354	14.143	277	74	351	330	330	327	327	326	265	200	160
Covid-021	4	COVID-19	d1-7	11958954	9397486	19476	421	120	6	33	44	7	210	49.8812	181	28	209	187	187	187	187	183	171	113	55
Covid-025	12	COVID-19	d8-14	16740815	9640925	55623	3825	1145	5	152	164	8	1474	38.5359	1178	271	1449	1337	1337	1315	1315	1266	1111	821	490
Covid-025	36		d22-	11378165	4927054	9904	445	268	0	43	43	4	358	80.4494	282	73	355	320	320	317	317	308	267	199	156
Covid-026	9	COVID-19	d8-14	8577798	5386760	111862	4201	1127	15	231	262	15	1650	39.2764	1169	448	1617	1373	1373	1354	1354	1300	1154	837	613
Covid-026	32		d22-	15074346	10089595	296831	16394	1857	45	642	814	41	3399	20.7332	2020	1309	3329	2899	2899	2849	2849	2670	2235	1528	1082
Covid-028	13	COVID-19	d8-14	4193314	3631259	24191	817	287	3	22	37	2	351	42.9621	321	29	350	334	334	333	333	332	295	185	110
Covid-028	17		d15-21	7847089	5658222	50649	3798	298	11	106	107	5	527	13.8757	402	115	517	484	484	482	482	480	399	272	196
Covid-028	30		d22-	11869759	8222590	45436	971	456	9	45	63	4	577	59.4233	501	71	572	511	511	507	507	487	443	338	219
Covid-038	4	COVID-19	d1-7	17169563	8525629	48275	1701	328	7	77	68	6	486	28.5714	341	126	467	412	412	394	394	385	348	262	213
Covid-038	13		d8-14	21108322	10708175	74000	4176	344	8	138	149	6	645	15.4454	473	164	637	563	563	552	552	539	473	364	297
Covid-038	31		d22-	19906738	13220576	36009	1266	261	5	51	66	7	390	30.8057	304	78	382	339	339	327	327	318	282	208	161
Covid-040	4	COVID-19	d1-7	7810151	6244289	89337	3988	716	10	156	205	5	1092	27.3821	734	330	1064	909	909	892	892	859	756	581	411
Covid-040	14		d8-14	13679634	9626948	42858	1214	348	4	82	86	9	529	43.575	442	84	526	453	453	443	443	438	395	285	205
Covid-041	10	COVID-19	d8-14	9969017	6503141	74241	3728	277	3	79	138	5	502	13.4657	364	130	494	474	474	466	466	463	391	224	177
Covid-042	4	COVID-19	d1-7	28832634	8954919	90596	4322	609	24	162	161	12	968	22.397	731	214	945	880	880	870	870	843	790	595	386
Covid-042	9		d8-14	31147598	10697046	88155	8927	317	18	312	312	10	969	10.8547	634	313	947	894	894	887	887	874	730	491	348
Covid-042	13			10503039	6504835	29547	1210	165	6	59	69	5	304	25.124	224	71	295	247	247	243	243	240	216	152	104
Covid-050	5	COVID-19	d1-7	24006145	9825018	115697	6705	781	26	334	300	18	1459	21.7599	1008	407	1415	1273	1273	1258	1257	1237	1084	830	450
Covid-050	9		d8-14	19349686	9084644	54424	4579	687	11	165	152	8	1023	22.3411	797	211	1008	855	855	848	846	841	777	626	322
Covid-051	8	COVID-19	d8-14	11562469	7326499	69092	4711	356	9	148	189	6	708	15.0287	457	244	701	656	656	648	648	617	534	405	283
Covid-051	13			16813096	8573487	81714	6555	444	22	201	266	16	949	14.4775	665	264	929	848	848	841	841	821	714	585	370
Covid-052	9	COVID-19	d8-14	18550343	12429279	29343	672	117	4	21	50	2	194	28.869	178	15	193	169	169	167	167	164	150	81	54
Covid-053	3	COVID-19	d1-7	12143593	3892423	55998	1871	283	4	85	67	1	440	23.5168	390	50	440	423	423	415	415	410	344	267	205
Covid-053	8		d8-14	22624505	8531491	107161	5359	464	14	140	185	4	807	15.0588	614	177	791	710	710	703	703	686	583	441	306
Covid-054	6	COVID-19	d1-7	6602044	4799956	40301	996	126	9	21	38	1	195	19.5783	154	41	195	190	190	184	184	182	167	118	71
Covid-054	12		d8-14	16018949	10801801	64067	3216	770	8	130	167	5	1080	33.5821	773	276	1049	1015	1015	991	990	937	831	608	412
Covid-056	6	COVID-19	d1-7	18235339	10821906	36409	1891	902	5	96	86	16	1105	58.4347	883	204	1087	920	920	912	912	895	799	608	403
Covid-056	10		d8-14	22932324	14799349	49197	2970	1086	3	119	146	18	1372	46.1953	1070	286	1356	1243	1243	1232	1232	1184	1033	796	538
Covid-056	26		d22-	11752207	8968099	19364	795	569	5	53	38	2	667	83.8994	601	64	665	592	592	586	586	575	498	383	311
HC-001		HC	HC	11323298	7031981	88416	2777	377	10	102	108	5	602	21.6781	441	146	587	527	527	515	515	497	440	310	216
HC-002		HC	HC	49449856	12871330	80423	5414	679	16	175	175	3	1048	19.3572	772	256	1028	940	940	920	914	823	717	562	357
HC-003		HC	HC	64611840	7810552	354223	11368	991	50	380	462	17	1900	16.7136	1086	707	1793	1523	1523	1502	1502	1421	1294	960	734
HC-004		HC	HC	9108880	6716588	7821	114	55	2	14	14	1	86	75.4386	79	6	85	85	85	85	85	84	83	65	45
HC-005		HC	HC	36985873	20424778	58966	352	193	4	20	23	2	242	68.75	212	25	237	228	228	225	225	219	203	148	124
HC-006		HC	HC	37358997	12351066	75488	5071	405	9	117	147	3	681	13.4293	516	159	675	651	651	644	644	614	532	396	253
HC-007		HC	HC	18543290	6502807	185566	11658	534	24	322	410	11	1301	11.1597	824	450	1274	1224	1224	1206	1205	1154	949	641	456
HC-008		HC	HC	30725159	17427671	207687	11273	1392	43	430	590	10	2465	21.8664	1488	906	2394	2152	2152	2108	2108	1936	1671	1219	793
HC-009		HC	HC	11008437	7262769	59358	1859	969	8	134	147	22	1280	68.8542	1062	203	1265	1109	1109	1097	1097	1077	1010	772	562
HC-010		HC	HC	16557599	8482862	148575	9543	540	32	383	337	14	1306	13.6854	802	472	1274	1191	1191	1174	1172	1132	995	686	490
HC-011		HC	HC	15094235	8906933	109249	2131	414	5	68	94	6	587	27.5458	434	140	574	531	531	519	519	495	433	303	202
HC-012		HC	HC	39578793	16130697	104596	4123	1051	15	250	246	11	1573	38.1518	1068	489	1557	1266	1266	1249	1249	1187	1074	805	605
HC-013		HC	HC	36846524	18911783	87866	5227	1006	14	245	231	11	1507	28.8311	1048	425	1473	1364	1364	1347	1347	1258	1124	873	667
HC-014		HC	HC	22112461	11510634	123680	7522	1206	22	338	337	25	1928	25.6315	1248	635	1883	1639	1639	1573	1573	1515	1340	1001	639
HC-015		HC	HC	38111321	16572856	135704	8127	927	14	241	351	16	1549	19.0599	1108	421	1529	1446	1446	1431	1431	1371	1229	920	599
HC-016		HC	HC	9662907	6808270	28226	1830	333	3	54	73	2	465	25.4098	321	128	449	428	428	425	425	402	358	273	165
HC-017		HC	HC	24152180	9292806	106457	2488	832	5	141	174	23	1175	47.2267	892	262	1154	962	962	925	925	887	803	579	404
HC-018		HC	HC	48372477	12134481	58963	2903	348	6	141	143	13	651	22.4251	379	235	614	467	467	455	455	447	398	339	256
HC-019		HC	HC	10054706	6566938	47121	541	258	3	45	61	5	372	68.7616	319	47	366	331	331	328	328	327	307	257	171
Total				1114944944	526495206	4678319	237589	31997	667	8908	10244	508	52324	22.0229	37011	14261	51272	45969	45969	45205	45192	43394	38131	28033	19298
